# Supplementary material for: Novel siRNA formulation to effectively knockdown mutant p53 in osteosarcoma
Source: PLoS One. 2017 Jun 21;12(6):e0179168. doi: 10.1371/journal.pone.0179168 (PMC5479560; doi:10.1371/journal.pone.0179168)
Supplement: S1 Table — (XLSX) [file pone.0179168.s003.xlsx]

## Sheet: Sheet1
		Assessment of the knockdown efficiency of p53 during storage for extended time period at 4˚C and -20˚C for T4 150 pm siRNA
				4˚C		Cell viability
				T4	Data 1	Data 2	Data 3	Aver	SDEV
				Day 1	85	80	85	83.3333	2.88675
				Day 2	82	80	84	82	2
				Day 3	85	85	80	83.3333	2.88675
				Day 5	85	86	82	84.3333	2.08167
				Day 7	80	83	85	82.6667	2.51661
				20˚C				Aver	SDEV
				Day 1	70	65	67	67.3333	2.51661
				Day 2	70	65	65	66.6667	2.88675
				Day 3	71	69	74	71.3333	2.51661
				Day 5	73	70	67	70	3
				Day 7	69	71	76	72	3.60555
			4C	p53 inhibition				Aver	Sdev
				Day 1	60	64	54	59.3333	5.03322
				Day 2	50	67	50	55.6667	9.81495
				Day 3	52	59	64	58.3333	6.02771
				Day 5	46	33	40	39.6667	6.50641
				Day 7	33	36	42	37	4.58258
			20C	p53 inhibition	72	80	80	77.3333	4.6188
				Day 1	0	0	0	0	0
				Day 2	0	0	0	0	0
				Day 3	0	0	0	0	0
				Day 5	0	0	0	0	0
				Day 7	0	0	0	0	0

## Sheet: Sheet2
			Knockdown efficiency of hybrid nanoparticle at different transfection media volume
		1 ml				2 ml
siRNA (nM)	Data 1	Data 2	Data 3	Aver	SDEV	Data1	Data 2	Data 3	Aver	SDEV
150	79	72	71	74	4.3589	63	53	58	58	5
100	62	75	70	69	6.55744	60	67	60	62.3333	4.04145
75	90	90	85	88.3333	2.88675	24	16	27	22.3333	5.68624
50	80	71	75	75.3333	4.50925	4	0	0	1.33333	2.3094
37.5	67	70	69	68.6667	1.52753	11	5	21	12.3333	8.0829

## Sheet: Sheet3
			Mutant p53 knockdown efficiency of T4 using different amount of cells
					Cell Viability						Knockdown
		siRNA (nM)	Cell count used in the exp	Data 1	Data 2	Data 3	Aver	SDEV		Data 1	Data 2	Data 3	Aver	SDEV
		150	1x105	72	69	62	67.6667	5.1316		50	60	60	56.6667	5.7735
		150	1.5x105	85	80	89	84.6667	4.50925		75	70	75	73.3333	2.88675
		150	2x105	90	90	86	88.6667	2.3094		20	30	30	26.6667	5.7735
		250	1.5x105	81	80	87	82.6667	3.78594		63	60	56	59.6667	3.51188
		350	1.5x105	80	76	75	77	2.64575		55	62	64	60.3333	4.72582

## Sheet: Sheet4
			The toxicity and p53 knockdown efficiency of different hybrid nanoparticles
					Control siRNA encapsulated					p53-specific siRNA encapsulated
				Cell Viability					Cell Viability						p53 Knockdown efficiency
			Data 1	Data 2	Data 3	Aver	SDEV	Data 1	Data 2	Data 3	Aver	SDEV	Data 1	Data 2	Data 3	Aver	SDEV
		T1-1	87	89	80	85.3333	4.72582	90	89	84	87.6667	3.21455	42	35	43	40	4.3589
		T1-2	75	77	81	77.6667	3.05505	76	81	70	75.6667	5.50757	50	51	42	47.6667	4.93288
		T1-3	72	79	78	76.3333	3.78594	79	82	70	77	6.245	66	62	62	63.3333	2.3094
		T2-1	78	86	91	85	6.55744	81	89	89	86.3333	4.6188	55	52	44	50.3333	5.68624
		T2-2	72	79	74	75	3.60555	75	78	82	78.3333	3.51188	64	59	53	58.6667	5.50757
		T2-3	74	81	78	77.6667	3.51188	78	82	73	77.6667	4.50925	66	77	68	70.3333	5.85947
		T3	72	78	67	72.3333	5.50757	70	74	65	69.6667	4.50925	61	65	68	64.6667	3.51188
		T4	93	86	82	87	5.56776	92	89	83	88	4.58258	75	70	81	75.3333	5.50757
		T5	76	86	86	82.6667	5.7735	91	80	84	85	5.56776	56	61	64	60.3333	4.04145
		T6	74	70	68	70.6667	3.05505	76	63	70	69.6667	6.50641	84	78	78	80	3.4641
		T7	81	84	86	83.6667	2.51661	78	83	85	82	3.60555	69	81	78	76	6.245
		T8	82	80	89	83.6667	4.72582	77	87	92	85.3333	7.63763	73	77	67	72.3333	5.03322

## Sheet: Sheet5
		Determination of siRNA’s encapsulation efficiency of different hybrid nanoparticles.
				% of siRNA Encapsulation
		Nanoparticle	Data 1	Data 2	Data 3	Aver	SDEV
		T1	45.68	49.72	51.18	48.86	2.84907
		T3	46.93	49.13	46.2	47.42	1.52522
		T4	69.37	60	64	64.4567	4.70166
		T5	64.82	64	64.38	64.4	0.410366
		T6	44.4	43.2	43.46	43.6867	0.631295
		T7	53.9	54.9	56.68	55.16	1.40812
		T8	88.14	90.12		89.13	1.40007
